# Supplementary material for: A General Framework for Inferring Bayesian Ideal Observer Models from Psychophysical Data
Source: eNeuro. 2023 Jan 6;10(1):ENEURO.0144-22.2022. doi: 10.1523/ENEURO.0144-22.2022 (PMC9833051; doi:10.1523/ENEURO.0144-22.2022)
Supplement: Extended Data 1 — The archive bayesIdealObserverMoG.zip contains MATLAB code for generating the figures in this document, for performing the model comparison presented in Figures 9 and 10, and for fitting psychophysical data from stimulus estimation and 2AFC tasks. Download Extended Data 1, ZIP file. [file enu-eN-MNT-0144-22-s04.zip]

Archive with 255 entries (163 files):
- bayesIdealObserverMoG/
- bayesIdealObserverMoG/.git/
- bayesIdealObserverMoG/.git/info/
- bayesIdealObserverMoG/.git/info/exclude
- bayesIdealObserverMoG/.git/hooks/
- bayesIdealObserverMoG/.git/hooks/pre-applypatch.sample
- bayesIdealObserverMoG/.git/hooks/pre-merge-commit.sample
- bayesIdealObserverMoG/.git/hooks/pre-commit.sample
- bayesIdealObserverMoG/.git/hooks/commit-msg.sample
- bayesIdealObserverMoG/.git/hooks/pre-rebase.sample
- bayesIdealObserverMoG/.git/hooks/prepare-commit-msg.sample
- bayesIdealObserverMoG/.git/hooks/pre-push.sample
- bayesIdealObserverMoG/.git/hooks/update.sample
- bayesIdealObserverMoG/.git/hooks/post-update.sample
- bayesIdealObserverMoG/.git/hooks/fsmonitor-watchman.sample
- bayesIdealObserverMoG/.git/hooks/pre-receive.sample
- bayesIdealObserverMoG/.git/hooks/applypatch-msg.sample
- bayesIdealObserverMoG/.git/branches/
- bayesIdealObserverMoG/.git/description
- bayesIdealObserverMoG/.git/refs/
- bayesIdealObserverMoG/.git/refs/heads/
- bayesIdealObserverMoG/.git/refs/heads/main
- bayesIdealObserverMoG/.git/refs/tags/
- bayesIdealObserverMoG/.git/refs/remotes/
- bayesIdealObserverMoG/.git/refs/remotes/origin/
- bayesIdealObserverMoG/.git/refs/remotes/origin/main
- bayesIdealObserverMoG/.git/refs/remotes/origin/HEAD
- bayesIdealObserverMoG/.git/objects/
- bayesIdealObserverMoG/.git/objects/pack/
- bayesIdealObserverMoG/.git/objects/info/
- bayesIdealObserverMoG/.git/objects/b7/
- bayesIdealObserverMoG/.git/objects/b7/dc496585d681d6fc2af1f4ea31023c82d20e54
- bayesIdealObserverMoG/.git/objects/92/
- bayesIdealObserverMoG/.git/objects/92/caa1791809549d7af4fa4585e0ffdb78af4e33
- bayesIdealObserverMoG/.git/objects/5d/
- bayesIdealObserverMoG/.git/objects/5d/b04af09713bd3528943109886e0aa98fd4e98c
- bayesIdealObserverMoG/.git/objects/9e/
- bayesIdealObserverMoG/.git/objects/9e/ee0f049916ec894320117bd49be4410128e25d
- bayesIdealObserverMoG/.git/objects/9e/86c99c6d7814a5ae489f838d2a8b6bdd9bb20f
- bayesIdealObserverMoG/.git/objects/fd/
- bayesIdealObserverMoG/.git/objects/fd/76618dd19bd775984a892286e484378130c9a3
- bayesIdealObserverMoG/.git/objects/fd/a3f65e5ff7a449ef14b656107dd32663ebb7b8
- bayesIdealObserverMoG/.git/objects/93/
- bayesIdealObserverMoG/.git/objects/93/de4f7247e4b5b4b09726ca31e4c88eb4de0ff8
- bayesIdealObserverMoG/.git/objects/1a/
- bayesIdealObserverMoG/.git/objects/1a/333a0fc2538c406a13bceaf5860336a6330f25
- bayesIdealObserverMoG/.git/objects/1a/595ecd72c787c77c8b88e3649ae40363e12f6f
- bayesIdealObserverMoG/.git/objects/38/
- bayesIdealObserverMoG/.git/objects/38/e23a59904b953e03fe5c2b1d975c4c3a012551
- bayesIdealObserverMoG/.git/objects/f3/
- bayesIdealObserverMoG/.git/objects/f3/6d2aaf24fa9e84bc83dc83b67465b80e720dcd
- bayesIdealObserverMoG/.git/objects/a2/
- bayesIdealObserverMoG/.git/objects/a2/ec19bbeb54c1678d0b4992076f28f4cacab2c6
- bayesIdealObserverMoG/.git/objects/ed/
- bayesIdealObserverMoG/.git/objects/ed/f8b105065e2a68fa7b788037e5f0ef46ef9c5b
- bayesIdealObserverMoG/.git/objects/94/
- bayesIdealObserverMoG/.git/objects/94/e4cde3d5ce991072943d3de5fc9c90461bd904
- bayesIdealObserverMoG/.git/objects/06/
- bayesIdealObserverMoG/.git/objects/06/63c9af1b0fe8fff189768c65359de370f2b80f
- bayesIdealObserverMoG/.git/objects/78/
- bayesIdealObserverMoG/.git/objects/78/9d817a8168197468881f158fe5198381dc440a
- bayesIdealObserverMoG/.git/objects/57/
- bayesIdealObserverMoG/.git/objects/57/1dc4b7636b220e58dda8e3404fff8dae3ca0a7
- bayesIdealObserverMoG/.git/objects/1f/
- bayesIdealObserverMoG/.git/objects/1f/0e526e73f7db558036f0cd085b1a5f389d884d
- bayesIdealObserverMoG/.git/objects/5b/
- bayesIdealObserverMoG/.git/objects/5b/a6edcd28094196c5f95a1cc75a322f9ec23a74
- bayesIdealObserverMoG/.git/objects/98/
- bayesIdealObserverMoG/.git/objects/98/2fa19368ab7807523034b76f60046d04d88d8b
- bayesIdealObserverMoG/.git/objects/7f/
- bayesIdealObserverMoG/.git/objects/7f/1969a6ceec442a7157eb41d17cc8a6452ea7ee
- bayesIdealObserverMoG/.git/objects/00/
- bayesIdealObserverMoG/.git/objects/00/d19b440538cf04957c249b4ac8d349675c7058
- bayesIdealObserverMoG/.git/objects/a9/
- bayesIdealObserverMoG/.git/objects/a9/1a97adce7bbe520e0457917230618ee79ce379
- bayesIdealObserverMoG/.git/objects/cf/
- bayesIdealObserverMoG/.git/objects/cf/488335a10453149bb41f8636c7972d64b16eca
- bayesIdealObserverMoG/.git/objects/e3/
- bayesIdealObserverMoG/.git/objects/e3/60a9900da2d9579bb85e005cd2bbcf2f408d1d
- bayesIdealObserverMoG/.git/objects/e3/0038331c38b1ad2b40dd7e5ae552c3992f6542
- bayesIdealObserverMoG/.git/objects/55/
- bayesIdealObserverMoG/.git/objects/55/9a2e86ff32cbb2ca3eda7a91a4a62b0cee1f0a
- bayesIdealObserverMoG/.git/objects/91/
- bayesIdealObserverMoG/.git/objects/91/4d0648ef4d330ab35c49853a4fecdcfb6e86bb
- bayesIdealObserverMoG/.git/objects/b3/
- bayesIdealObserverMoG/.git/objects/b3/8af80fe02b66557c7f6b2b965cbb3dff528529
- bayesIdealObserverMoG/.git/objects/fa/
- bayesIdealObserverMoG/.git/objects/fa/0b10f2aaa76d63036b4bcc126cc4ffa9a0a5ec
- bayesIdealObserverMoG/.git/objects/fa/df5c79dc533b4c4973478e0acc6e6cc62d9c22
- bayesIdealObserverMoG/.git/objects/f4/
- bayesIdealObserverMoG/.git/objects/f4/9af9e83e924ebb1a57b517138cbc5974866d9d
- bayesIdealObserverMoG/.git/objects/4d/
- bayesIdealObserverMoG/.git/objects/4d/facccfebb8c3b867bb0ee76ba9525e0a2dc4e8
- bayesIdealObserverMoG/.git/objects/83/
- bayesIdealObserverMoG/.git/objects/83/c822c21f06ab442e7973801e2ddad0fef9dce8
- bayesIdealObserverMoG/.git/objects/83/e002224a5518f554fdc2cef5e4c43ee46c7543
- bayesIdealObserverMoG/.git/objects/6c/
- bayesIdealObserverMoG/.git/objects/6c/1f7292e8c825de0907fc9ed51b96da70919244
- bayesIdealObserverMoG/.git/objects/43/
- bayesIdealObserverMoG/.git/objects/43/bf471da30ce4dfcf1243ddaf92bd9e26a8922a
- bayesIdealObserverMoG/.git/objects/60/
- bayesIdealObserverMoG/.git/objects/60/5785d2aa2087a8abafdc7d5dac8d076e57c1e4
- bayesIdealObserverMoG/.git/objects/25/
- bayesIdealObserverMoG/.git/objects/25/829db0952f5a55d393220366bc27908fe744e7
- bayesIdealObserverMoG/.git/objects/88/
- bayesIdealObserverMoG/.git/objects/88/7acef3a8f64054d11afecb3a9310a20f732101
- bayesIdealObserverMoG/.git/objects/88/dd1fd623d4e5513e7bbd4009fa1dedc7cce156
- bayesIdealObserverMoG/.git/objects/88/c0c461e5881b4100bf4c0d529dfe30d5a14c67
- bayesIdealObserverMoG/.git/objects/36/
- bayesIdealObserverMoG/.git/objects/36/aa8f50d97515b1be4471b154586339ace08797
- bayesIdealObserverMoG/.git/objects/d9/
- bayesIdealObserverMoG/.git/objects/d9/9a597668b126cb636a7881b5aa3ade2026eafa
- bayesIdealObserverMoG/.git/objects/f8/
- bayesIdealObserverMoG/.git/objects/f8/ebf9269df530628ed2bb64732575d1ed300555
- bayesIdealObserverMoG/.git/objects/71/
- bayesIdealObserverMoG/.git/objects/71/a426d83e7c281e74598b31f2ca51369db70efb
- bayesIdealObserverMoG/.git/objects/af/
- bayesIdealObserverMoG/.git/objects/af/63affa755b9e769b33b53754a142a893f93485
- bayesIdealObserverMoG/.git/objects/0e/
- bayesIdealObserverMoG/.git/objects/0e/ef3ffca1530c4ff78df9deb910817aae7a906e
- bayesIdealObserverMoG/.git/objects/20/
- bayesIdealObserverMoG/.git/objects/20/2dc9cdb8e886b13d5c61ff119d03c955d0acec
- bayesIdealObserverMoG/.git/objects/3d/
- bayesIdealObserverMoG/.git/objects/3d/7f7e9d503920b1e74fe2ff1b96bc0e757878c8
- bayesIdealObserverMoG/.git/objects/cd/
- bayesIdealObserverMoG/.git/objects/cd/464039313ad7f507ff7b5783eb2cc00640ef5b
- bayesIdealObserverMoG/.git/objects/ac/
- bayesIdealObserverMoG/.git/objects/ac/e04d866e6c2c98489bd47f48fca6ffa274d01e
- bayesIdealObserverMoG/.git/objects/61/
- bayesIdealObserverMoG/.git/objects/61/bd21845446aacee9b3e5f33e9044f6001ea8a3
- bayesIdealObserverMoG/.git/objects/da/
- bayesIdealObserverMoG/.git/objects/da/7cf7f88f683f67cd9bdd266c38e6dec9b36a7d
- bayesIdealObserverMoG/.git/objects/27/
- bayesIdealObserverMoG/.git/objects/27/d3388575bc5c7815ba3147bc7c57894c256b47
- bayesIdealObserverMoG/.git/objects/70/
- bayesIdealObserverMoG/.git/objects/70/31769e250630712ade73c11ee1801d9b7076fc
- bayesIdealObserverMoG/.git/objects/0c/
- bayesIdealObserverMoG/.git/objects/0c/c8ebfa1c34ffb0c91a4f6cf4650f9ce58ab54f
- bayesIdealObserverMoG/.git/objects/14/
- bayesIdealObserverMoG/.git/objects/14/6ddf475bc3b5c9558c174dfb329543ab28fa57
- bayesIdealObserverMoG/.git/objects/54/
- bayesIdealObserverMoG/.git/objects/54/973bda73ea921d8d2d7911fac2a9651ba8bad0
- bayesIdealObserverMoG/.git/objects/5c/
- bayesIdealObserverMoG/.git/objects/5c/227c900267f98dfa3e917543401f3fc2e84c41
- bayesIdealObserverMoG/.git/objects/c4/
- bayesIdealObserverMoG/.git/objects/c4/f5be071ccf6b77720a09825e2d996597e6fff6
- bayesIdealObserverMoG/.git/objects/d2/
- bayesIdealObserverMoG/.git/objects/d2/903899dfd8ed0115e8bcb42fa623b58d80f3c9
- bayesIdealObserverMoG/.git/objects/1e/
- bayesIdealObserverMoG/.git/objects/1e/60cebe8d67d03e75a464b87032f08047dfd0bf
- bayesIdealObserverMoG/.git/objects/34/
- bayesIdealObserverMoG/.git/objects/34/c602b9ad31ea76ff51c42595a4925d47c84115
- bayesIdealObserverMoG/.git/objects/3e/
- bayesIdealObserverMoG/.git/objects/3e/3461ae5538460b6e7bc1a93846c53abd623702
- bayesIdealObserverMoG/.git/objects/69/
- bayesIdealObserverMoG/.git/objects/69/59a08acd62e546e5db535d299f389278a0df41
- bayesIdealObserverMoG/.git/objects/08/
- bayesIdealObserverMoG/.git/objects/08/a5ef1d27aa823cb1c273a8a215cd1396a06df0
- bayesIdealObserverMoG/.git/objects/08/06aa65a6f63418004a52c42ff2b3dbef028fa5
- bayesIdealObserverMoG/.git/objects/8c/
- bayesIdealObserverMoG/.git/objects/8c/042676f82f3e2546021b0c7e2ac479c584d864
- bayesIdealObserverMoG/.git/objects/28/
- bayesIdealObserverMoG/.git/objects/28/01399c5ba30dae71d0371405f9d0d6e10903b8
- bayesIdealObserverMoG/.git/objects/8d/
- bayesIdealObserverMoG/.git/objects/8d/1360f70f1e65ab1a91d0290477634b23ba9734
- bayesIdealObserverMoG/.git/objects/2e/
- bayesIdealObserverMoG/.git/objects/2e/c7a6469cd2cd6f470c028434af353ee63c4329
- bayesIdealObserverMoG/.git/packed-refs
- bayesIdealObserverMoG/.git/logs/
- bayesIdealObserverMoG/.git/logs/refs/
- bayesIdealObserverMoG/.git/logs/refs/remotes/
- bayesIdealObserverMoG/.git/logs/refs/remotes/origin/
- bayesIdealObserverMoG/.git/logs/refs/remotes/origin/HEAD
- bayesIdealObserverMoG/.git/logs/refs/remotes/origin/main
- bayesIdealObserverMoG/.git/logs/refs/heads/
- bayesIdealObserverMoG/.git/logs/refs/heads/main
- bayesIdealObserverMoG/.git/logs/HEAD
- bayesIdealObserverMoG/.git/HEAD
- bayesIdealObserverMoG/.git/config
- bayesIdealObserverMoG/.git/COMMIT_EDITMSG
- bayesIdealObserverMoG/.git/index
- bayesIdealObserverMoG/LICENSE
- bayesIdealObserverMoG/errorAnalysis/
- bayesIdealObserverMoG/errorAnalysis/testAnalyError.m
- bayesIdealObserverMoG/errorAnalysis/longTail.mat
- bayesIdealObserverMoG/errorAnalysis/bimodalPrior.mat
- bayesIdealObserverMoG/errorAnalysis/interactiveNumTrialsVSaccuracy.m
- bayesIdealObserverMoG/figureScripts/
- bayesIdealObserverMoG/figureScripts/Fig1_BayesianDemo.m
- bayesIdealObserverMoG/figureScripts/Fig2_2DBayesianDemo.m
- bayesIdealObserverMoG/figureScripts/Fig3_EstimateDistribution.m
- bayesIdealObserverMoG/figureScripts/Fig4_2AFC_SinGauss_graphicalDemo.m
- bayesIdealObserverMoG/figureScripts/Fig5_MoGprior.m
- bayesIdealObserverMoG/figureScripts/Fig6_2AFC_MoGGauss_graphicalDemo.m
- bayesIdealObserverMoG/figureScripts/Fig7_MoGConstrainedFitting.m
- bayesIdealObserverMoG/figureScripts/Fig8_MoGtoNonGauss.m
- bayesIdealObserverMoG/figureScripts/Fig8_MoGtoNonGauss2.m
- bayesIdealObserverMoG/figureScripts/Fig9_10_insetToyExamples.m
- bayesIdealObserverMoG/figureScripts/Fig9_MoGErrorAnalysis.m
- bayesIdealObserverMoG/figureScripts/Fig10_MoGErrorAnalysis2.m
- bayesIdealObserverMoG/figureScripts/Fig8_MoGtoNonGauss.asv
- bayesIdealObserverMoG/figureScripts/figuresImgs/
- bayesIdealObserverMoG/figureScripts/figuresImgs/fig2/
- bayesIdealObserverMoG/figureScripts/figuresImgs/fig2/prior1D.svg
- bayesIdealObserverMoG/figureScripts/figuresImgs/fig2/prior2D.svg
- bayesIdealObserverMoG/figureScripts/figuresImgs/fig2/like2D.svg
- bayesIdealObserverMoG/figureScripts/figuresImgs/fig2/like1Da.svg
- bayesIdealObserverMoG/figureScripts/figuresImgs/fig2/like1Db.svg
- bayesIdealObserverMoG/figureScripts/figuresImgs/fig2/meas1Da.svg
- bayesIdealObserverMoG/figureScripts/figuresImgs/fig2/meas1Db.svg
- bayesIdealObserverMoG/figureScripts/figuresImgs/fig2/post2D.svg
- bayesIdealObserverMoG/figureScripts/figuresImgs/fig2/post1Da.svg
- bayesIdealObserverMoG/figureScripts/figuresImgs/fig2/post1Db.svg
- bayesIdealObserverMoG/figureScripts/figuresImgs/fig7/
- bayesIdealObserverMoG/figureScripts/figuresImgs/fig7/Fig7_constraintExamples.svg
- bayesIdealObserverMoG/figureScripts/figuresImgs/fig4/
- bayesIdealObserverMoG/figureScripts/figuresImgs/fig4/like1Da.svg
- bayesIdealObserverMoG/figureScripts/figuresImgs/fig4/like1Db.svg
- bayesIdealObserverMoG/figureScripts/figuresImgs/fig4/like1Dc.svg
- bayesIdealObserverMoG/figureScripts/figuresImgs/fig4/psychFxns.svg
- bayesIdealObserverMoG/figureScripts/figuresImgs/fig6/
- bayesIdealObserverMoG/figureScripts/figuresImgs/fig6/like2Da.svg
- bayesIdealObserverMoG/figureScripts/figuresImgs/fig6/like2Db.svg
- bayesIdealObserverMoG/figureScripts/figuresImgs/fig6/like2Dc.svg
- bayesIdealObserverMoG/figureScripts/figuresImgs/fig6/like1Da.svg
- bayesIdealObserverMoG/figureScripts/figuresImgs/fig6/like1Db.svg
- bayesIdealObserverMoG/figureScripts/figuresImgs/fig6/like1Dc.svg
- bayesIdealObserverMoG/figureScripts/figuresImgs/fig6/psychFxns.svg
- bayesIdealObserverMoG/figureScripts/figuresImgs/fig8/
- bayesIdealObserverMoG/figureScripts/figuresImgs/fig8/MoGtoNonGauss.svg
- bayesIdealObserverMoG/figureScripts/figuresImgs/fig8/MoGtoNonGauss2.svg
- bayesIdealObserverMoG/MoGmodel/
- bayesIdealObserverMoG/MoGmodel/buildMoGPrior.m
- bayesIdealObserverMoG/MoGmodel/calcMoGPFxn_Analytic.m
- bayesIdealObserverMoG/MoGmodel/calcMoGPFxn_Numeric.m
- bayesIdealObserverMoG/MoGmodel/getMoGApproxDecBound.m
- bayesIdealObserverMoG/MoGmodel/getMogPostPars.m
- bayesIdealObserverMoG/MoGmodel/getMoGPrior.m
- bayesIdealObserverMoG/MoGmodel/fitEstimData_analytical.m
- bayesIdealObserverMoG/MoGmodel/calcMoGEstimDist_Analytic.m
- bayesIdealObserverMoG/MoGmodel/fitEstimData_numerical.m
- bayesIdealObserverMoG/MoGmodel/fit2AFCData_numerical.m
- bayesIdealObserverMoG/MoGmodel/fit2AFCData_analytical.m
- bayesIdealObserverMoG/sharedTools/
- bayesIdealObserverMoG/sharedTools/arrow.m
- bayesIdealObserverMoG/sharedTools/colororder.m
- bayesIdealObserverMoG/sharedTools/findGaussProd.m
- bayesIdealObserverMoG/sharedTools/fitCumGauss.m
- bayesIdealObserverMoG/sharedTools/fitSingleGauss.m
- bayesIdealObserverMoG/sharedTools/getLinXform.m
- bayesIdealObserverMoG/sharedTools/getLogXform.m
- bayesIdealObserverMoG/sharedTools/finitediff.m
- bayesIdealObserverMoG/sharedTools/getJSDiv.m
- bayesIdealObserverMoG/README.md
- bayesIdealObserverMoG/.gitignore
