# Supplementary material for: A General Framework for Inferring Bayesian Ideal Observer Models from Psychophysical Data
Source: eNeuro. 2023 Jan 6;10(1):ENEURO.0144-22.2022. doi: 10.1523/ENEURO.0144-22.2022 (PMC9833051; doi:10.1523/ENEURO.0144-22.2022)
Supplement: Extended Data 1 — The archive bayesIdealObserverMoG.zip contains MATLAB code for generating the figures in this document, for performing the model comparison presented in Figures 9 and 10, and for fitting psychophysical data from stimulus estimation and 2AFC tasks. Download Extended Data 1, ZIP file. [file enu-eN-MNT-0144-22-s04.zip › bayesIdealObserverMoG/MoGmodel/getMoGPrior.m]

function [prior] = getMoGPrior(gam,nu,w,thisSupport)

% Given a set of parameters and a support vector, define a mixture of
% Gaussians prior.

% Ensure weights sum to 1
w = w/sum(w);

numComp = numel(w);

% Make a prior from parameters [w,nu,gam]
prior = zeros(1,numel(thisSupport));

for ii = 1:numComp
    prior = prior + w(ii)*normpdf(thisSupport,nu(ii),gam(ii));
end

end
