# Supplementary material for: A General Framework for Inferring Bayesian Ideal Observer Models from Psychophysical Data
Source: eNeuro. 2023 Jan 6;10(1):ENEURO.0144-22.2022. doi: 10.1523/ENEURO.0144-22.2022 (PMC9833051; doi:10.1523/ENEURO.0144-22.2022)
Supplement: Extended Data 1 — The archive bayesIdealObserverMoG.zip contains MATLAB code for generating the figures in this document, for performing the model comparison presented in Figures 9 and 10, and for fitting psychophysical data from stimulus estimation and 2AFC tasks. Download Extended Data 1, ZIP file. [file enu-eN-MNT-0144-22-s04.zip › bayesIdealObserverMoG/MoGmodel/fitEstimData_numerical.m]

function [signse,prihat,bwtshat,Lval,Mposthat] = fitEstimData_numerical(x,xhat,Pbasis,xgrid,mgrid,prs0)

% Fit Bayesian ideal observer model with fixed Gaussian noise from observer
% estimate data, consisting of pairs of stimuli 'x' and observer estimates
% 'x_hat'. Numerically calculates the negative log-likelihood of the data
% using equation 48 from the main paper text.
%
% Inputs:
% -------
%           x [N x 1]  - column vector of presented stimuli
%       x_hat [N x 1]  - column vector of observer estimates
%     Pbasis [Nx x Nb] - matrix of basis vectors for representing the prior
%                         (each column should sum to 1)
%       xgrid [Nx x 1] - grid of x evenly-spaced values on which prior is defined
%       mgrid [Nx x 1] - grid of "measurement" m values with same spacing
%                         (though can have larger range)
%       prs0 [Nb+1 x 1]- initial parameters: [signse0; bwts0] (OPTIONAL)
%
% Output:
% -------
%    signse - estimate of stdev of encoding noise
%    prihat - estimated prior on x grid
%      bwts - estimated weights of prior in basis
%    Mlihat - matrix of inferred likelihood 
%  Mposthat - matrix of inferred posterior


% ----------------------------
% Extract sizes & initialize 
% ----------------------------

% Define size of basis
[nX,nB] = size(Pbasis);

% Ensure basis for prior and xgrid are equal
if nX ~= length(xgrid)
    error('Mismatch in xgrid and size of basis for prior');
end

% Normalize basis vectors so they sum to 1
dx     = diff(xgrid(1:2));
Pbasis = bsxfun(@times,Pbasis,1./sum(Pbasis))/dx;

% Make sure vector arguments are column vectors
x     = x(:); 
xhat  = xhat(:); 
xgrid = xgrid(:); 
mgrid = mgrid(:);

% Initialize parameters, if necessary
if nargin < 6
    wts0       = normpdf(1:nB,(nB+1)/2,nB/4)';
    wts0       = wts0./sum(wts0); % initial value of MoG weights
    logsignse0 = log(std(x-xhat)); % initial estimate of noise stdev
    prs0       = [logsignse0;wts0];
end

Dat = [x,xhat];  % stimulus and stimulus estimates

% ----------------------------
% Numerically optimize negative log-likelihood
% ----------------------------

% bounds for parameters
LB  = [-10; zeros(nB,1)]; % lower bound
UB  = [10;ones(nB,1)];  % upper bound
Aeq = [0, ones(1,nB)]; % equality constraint (prior sums to 1)
beq = 1;  % equality constraint)

% loss function
lossfun = @(prs)(neglogli_BaysObsModel(prs,Dat,Pbasis,xgrid,mgrid));

% optimization options
%opts = optimset('display', 'iter','algorithm','interior-point'); 
opts = optimset('display', 'iter','algorithm','sqp'); 

% perform optimization 
prshat = fmincon(lossfun,prs0,[],[],Aeq,beq,LB,UB,[],opts);

% ----------------------------
% Extract fitted parameters 
% ----------------------------

signse  = exp(prshat(1));
bwtshat = prshat(2:end);
prihat  = Pbasis*bwtshat;

if nargout > 3
    [negLval,Mposthat] = lossfun(prshat);
    Lval = -negLval;  % log-likelihood at optimum
end

end

% ===================================================================
% LOSS FUNCTION: negative log-likelihood 
% ===================================================================
function [nll,Mpost] = neglogli_BaysObsModel(prs,Dat,Pbasis,xgrid,mgrid)
% Computes negative log-likelihood of data (for optimization)

dx   = diff(xgrid(1:2)); % grid spacing
npts = size(Dat,1); % number of grid points

sig  = exp(prs(1)); % make sure noise stdev is positive
wprs = prs(2:end);
wprs = min(max(wprs,0),1);  % enforce that weights \in [0,1]
wprs = wprs./sum(wprs);  % enforce equality constraint

% Compute prior
prior = Pbasis*wprs;  

% Compute matrix of likelihoods for each m value
Mli = exp(-(mgrid-xgrid').^2./(2*sig.^2)); % can ignore the 1./sqrt(2*pi*sig^2) here

% Compute posterior
Mpost = Mli.*prior'; % unnormalized posterior
Mpost = Mpost./(sum(Mpost,2)*dx); % normalized posterior
Mpost(isnan(Mpost))=0; % remove any NaNs (if necessary)

% Compute posterior mean (BLS) function
xBLS = Mpost*xgrid*dx;

% Prune any zeros or non-increasing regions (can happen when sig is small);
if any(xBLS==0)
    ii = xBLS==0;
    xBLS(ii)=[];
    mgrid(ii)=[];
end
while any(diff(xBLS)<=0)
    ii = (diff(xBLS)<=0);
    xBLS(ii)=[];
    mgrid(ii)=[];
end

if ~isempty(mgrid)
    % Compute m value for each reported xhat
    mvals = interp1(xBLS,mgrid,Dat(:,2),'linear','extrap');

    dxhat = interp1(xBLS,finitediff(mgrid)./finitediff(xBLS),Dat(:,2),'linear','extrap');
    dxhat = max(dxhat,1e-100);

    % Compute negative log-likelihood of data
    nll = sum((mvals-Dat(:,1)).^2)/(2*sig.^2) + npts*log(sig) - sum(log(dxhat));
else
    % If all values were pruned, just spike the NLL to infinity
    nll = inf;
end

end
