# Supplementary material for: A General Framework for Inferring Bayesian Ideal Observer Models from Psychophysical Data
Source: eNeuro. 2023 Jan 6;10(1):ENEURO.0144-22.2022. doi: 10.1523/ENEURO.0144-22.2022 (PMC9833051; doi:10.1523/ENEURO.0144-22.2022)
Supplement: Extended Data 1 — The archive bayesIdealObserverMoG.zip contains MATLAB code for generating the figures in this document, for performing the model comparison presented in Figures 9 and 10, and for fitting psychophysical data from stimulus estimation and 2AFC tasks. Download Extended Data 1, ZIP file. [file enu-eN-MNT-0144-22-s04.zip › bayesIdealObserverMoG/MoGmodel/fit2AFCData_analytical.m]

function [pNuHat,pGamHat,pWHat,pSigNse1Hat,pSigNse2Hat,priHat,nll] = fit2AFCData_analytical(stim,r,nB,xgrid,prs0)

% Fit Bayesian ideal observer model with two Gaussian noise levels from observer
% 2AFC data, consisting of triplets of stimuli [x1,x2] and observer choices
% 'x2>x1: yes/no'. Analytically calculates p("yes"|x1,x2) with the
% approximate solution in equation 58 from the main paper text.
%
% Inputs:
% -------
%          stim [N x 2] - array of presented stimuli
%             r [N x 1] - column vector of observer choices
%                    nB - scalar defining number of Gaussians in mixture
%        xgrid [Nx x 1] - grid of x evenly-spaced values on which prior is defined
%       prs0 [Nb+1 x 1] - initial parameters: [signse0; bwts0] (OPTIONAL)
%
% Output:
% -------
%    pNuHat          - estimated prior on x grid
%    pGamHat         - estimated prior on x grid
%    pWHat           - estimated prior on x grid
%    pSigNse(1/2)Hat - estimates of stdev of encoding noise
%    priHat          - estimated prior on x grid
%    nll             - negative log-likelihood of data, given parameters (OPTIONAL)

% ----------------------------
% Extract sizes & initialize 
% ----------------------------

% Initialize parameters, if necessary
if nargin < 5
    pNu0      = -1*ones(nB,1);                 % initial values of component centers
    pGam0     = ones(nB,1);                  % initial values of component widths
    pW0       = normpdf(1:nB,(nB+1)/2,nB/4)';
    pW0       = pW0./sum(pW0);               % initial value of MoG weights
    pSigNse0  = [0.2; 0.8];                  % initial estimate of noise stdev
    prs0      = [pNu0;pGam0;pW0;pSigNse0];
end


% ----------------------------
% Numerically optimize negative log-likelihood
% ----------------------------

% bounds for parameters
LB  = [-100*ones(nB,1);   zeros(nB,1); zeros(nB,1);   zeros(2,1)]; % lower bound
UB  = [   0*ones(nB,1); 10*ones(nB,1);  ones(nB,1); 10*ones(2,1)]; % upper bound
Aeq = [zeros(1,2*nB) ones(1,nB) 0 0]; % equality constraint (prior weights sum to 1)
beq = 1;                              % equality constraint

% loss function
lossfun = @(prs)(neglogli_BaysObsModel(prs,stim,r,nB));

% optimization options
opts = optimset('display', 'iter','algorithm','interior-point'); 
% opts = optimset('display', 'iter','algorithm','sqp'); 

% perform optimization 
prshat = fmincon(lossfun,prs0,[],[],Aeq,beq,LB,UB,[],opts);


% ----------------------------
% Extract fitted parameters & generate estimated prior
% ----------------------------

pNuHat  = prshat(1:nB);
pGamHat = prshat(nB + 1:2*nB);
pWHat   = prshat(2*nB + 1:3*nB);

pSigNse1Hat = prshat(3*nB + 1);
pSigNse2Hat = prshat(3*nB + 2);

if nargout > 6
    
    % log-likelihood at optimum if requested
    nll = lossfun(prshat);
    
end

priHat = buildMoGPrior(pGamHat,pNuHat,pWHat,xgrid);

end

% ===================================================================
% LOSS FUNCTION: negative log-likelihood 
% ===================================================================
function [nll] = neglogli_BaysObsModel(prs,stim,r,nB)

% Computes negative log-likelihood of data (for optimization)

% Extract parameters
pNu  = prs(1:nB);
pGam = prs(nB + 1:2*nB);
pW   = prs(2*nB + 1:3*nB);

sig1 = prs(3*nB + 1);
sig2 = prs(3*nB + 2);

mu1  = stim(:,1);
mu2  = stim(:,2);

% Get probability of responses
p = calcMoGPFxn_Analytic(pNu,pGam,pW,mu1,sig1,mu2,sig2);

% Get negative log-likelihood
nll = -r'*log(p') - (1 - r')*log(1-p');

end
