# Supplementary material for: A General Framework for Inferring Bayesian Ideal Observer Models from Psychophysical Data
Source: eNeuro. 2023 Jan 6;10(1):ENEURO.0144-22.2022. doi: 10.1523/ENEURO.0144-22.2022 (PMC9833051; doi:10.1523/ENEURO.0144-22.2022)
Supplement: Extended Data 1 — The archive bayesIdealObserverMoG.zip contains MATLAB code for generating the figures in this document, for performing the model comparison presented in Figures 9 and 10, and for fitting psychophysical data from stimulus estimation and 2AFC tasks. Download Extended Data 1, ZIP file. [file enu-eN-MNT-0144-22-s04.zip › bayesIdealObserverMoG/sharedTools/colororder.m]

function [colormat] = colororder()

% Function from 2019b

colormat = ...
   [0.0000 0.4470 0.7410;...
    0.8500 0.3250 0.0980;...
    0.9290 0.6940 0.1250;...
    0.4940 0.1840 0.5560;...
    0.4660 0.6740 0.1880;...
    0.3010 0.7450 0.9330;...
    0.6350 0.0780 0.1840];


end
