# Supplementary material for: A General Framework for Inferring Bayesian Ideal Observer Models from Psychophysical Data
Source: eNeuro. 2023 Jan 6;10(1):ENEURO.0144-22.2022. doi: 10.1523/ENEURO.0144-22.2022 (PMC9833051; doi:10.1523/ENEURO.0144-22.2022)
Supplement: Extended Data 1 — The archive bayesIdealObserverMoG.zip contains MATLAB code for generating the figures in this document, for performing the model comparison presented in Figures 9 and 10, and for fitting psychophysical data from stimulus estimation and 2AFC tasks. Download Extended Data 1, ZIP file. [file enu-eN-MNT-0144-22-s04.zip › bayesIdealObserverMoG/sharedTools/findGaussProd.m]

function [muProd,sigProd] = findGaussProd(mu1,sig1,mu2,sig2)

% Calculate the mean and sigma of the gaussian that results from
% multiplying two gaussians

muProd = (mu1.*sig2.^2 + mu2.*sig1.^2)./(sig2.^2 + sig1.^2);

sigProd = sqrt( ( (sig1.*sig2).^2 )./(sig2.^2 + sig1.^2) );

end
