# Supplementary material for: A General Framework for Inferring Bayesian Ideal Observer Models from Psychophysical Data
Source: eNeuro. 2023 Jan 6;10(1):ENEURO.0144-22.2022. doi: 10.1523/ENEURO.0144-22.2022 (PMC9833051; doi:10.1523/ENEURO.0144-22.2022)
Supplement: Extended Data 1 — The archive bayesIdealObserverMoG.zip contains MATLAB code for generating the figures in this document, for performing the model comparison presented in Figures 9 and 10, and for fitting psychophysical data from stimulus estimation and 2AFC tasks. Download Extended Data 1, ZIP file. [file enu-eN-MNT-0144-22-s04.zip › bayesIdealObserverMoG/sharedTools/fitCumGauss.m]

function [pFxn,PSE] = fitCumGauss(x,p,varargin)

% Fit weibull function to psychometric data

if numel(varargin) == 0
    wts = ones(1,numel(p));
else
    wts = varargin{1};
end

lb = [0 0];
ub = [100 100];

opts = optimset('Algorithm', 'interior-point', 'Display', 'off', ...
    'MaxFunEvals', 5000, 'MaxIter', 500, 'GradObj', 'off');

% [mu sig]
parVec0 = [median(x) median(x)-min(x)];

lossFxn = @(prs) sum( wts.*(normcdf(x,prs(1),prs(2)) - p).^2 );

pars  = fmincon(lossFxn,parVec0,[],[],[],[],lb,ub,[],opts);

pFxn = normcdf(x,pars(1),pars(2));

PSE = pars(1);

end
