# Supplementary material for: A General Framework for Inferring Bayesian Ideal Observer Models from Psychophysical Data
Source: eNeuro. 2023 Jan 6;10(1):ENEURO.0144-22.2022. doi: 10.1523/ENEURO.0144-22.2022 (PMC9833051; doi:10.1523/ENEURO.0144-22.2022)
Supplement: Extended Data 1 — The archive bayesIdealObserverMoG.zip contains MATLAB code for generating the figures in this document, for performing the model comparison presented in Figures 9 and 10, and for fitting psychophysical data from stimulus estimation and 2AFC tasks. Download Extended Data 1, ZIP file. [file enu-eN-MNT-0144-22-s04.zip › bayesIdealObserverMoG/sharedTools/fitSingleGauss.m]

function [muF,sigF] = fitSingleGauss(support,prior)

% Fit a single Gaussian to an arbitary shaped prior

% Make sure support and prior are both row vectors
if ~isrow(support)
    support = support';
end
if ~isrow(prior)
    prior = prior';
end

lossFun = @(p) sum( (cumsum(prior) - normcdf(support,p(1),p(2))).^2 );

ub   = [ inf (support(end)-support(1))/2];
lb   = [-inf eps];
init = [0 1];

opts = optimset('display','off','tolx',1e-13,...
                'maxfunevals',1e4,'largescale', 'off');
            
pHat = fmincon(lossFun,init,[],[],[],[],lb,ub,[],opts);

muF  = pHat(1);
sigF = pHat(2);

end
