# Supplementary material for: A General Framework for Inferring Bayesian Ideal Observer Models from Psychophysical Data
Source: eNeuro. 2023 Jan 6;10(1):ENEURO.0144-22.2022. doi: 10.1523/ENEURO.0144-22.2022 (PMC9833051; doi:10.1523/ENEURO.0144-22.2022)
Supplement: Extended Data 1 — The archive bayesIdealObserverMoG.zip contains MATLAB code for generating the figures in this document, for performing the model comparison presented in Figures 9 and 10, and for fitting psychophysical data from stimulus estimation and 2AFC tasks. Download Extended Data 1, ZIP file. [file enu-eN-MNT-0144-22-s04.zip › bayesIdealObserverMoG/sharedTools/finitediff.m]

function dx = finitediff(x,dt)
% FINITEDIFF - compute centered estimate of derivative dx/dt 
%
% dx = finitediff(x,dt);
%
% Averages forward and backward derivatives via diff(x)/dt
%
% Inputs:
%      x Nx1 - vector of measurements 
%     dt 1x1 - time step
%
% Outputs:
%     dx Nx1 - vector of dx/dt

if (nargin == 1)
    dt = 1;
end

% Check if row vector passed in
[m,~] = size(x);

if m == 1  
    x = x';
    isrow = 1;
else
    isrow = 0;
end

dx1 = diff(x);
dx  = .5*([dx1(1,:);dx1]+[dx1;dx1(end,:)])/dt;

% Convert back to row vector, if row passed in
if isrow  
    dx = dx';
end
