# Supplementary material for: A General Framework for Inferring Bayesian Ideal Observer Models from Psychophysical Data
Source: eNeuro. 2023 Jan 6;10(1):ENEURO.0144-22.2022. doi: 10.1523/ENEURO.0144-22.2022 (PMC9833051; doi:10.1523/ENEURO.0144-22.2022)
Supplement: Extended Data 1 — The archive bayesIdealObserverMoG.zip contains MATLAB code for generating the figures in this document, for performing the model comparison presented in Figures 9 and 10, and for fitting psychophysical data from stimulus estimation and 2AFC tasks. Download Extended Data 1, ZIP file. [file enu-eN-MNT-0144-22-s04.zip › bayesIdealObserverMoG/sharedTools/getJSDiv.m]

function [JSD] = getJSDiv(p,q)

% Calculate the Jensen-Shannon divergence between two probability distributions
%
% Usage: [JSD] = getJSDiv(p,q)
%
% Where p and q are either horizontal vectors of the same size 
% OR 
% matrices representing multiple different distribution comparisons, where 
% each row is a different comparison

%% Get distributions ready

% Make sure distributions have the same number of bins, otherwise return
% error

if numel(p) ~= numel(q)
    error('Number of elements in the two input distributions must be equal');
end

% Make sure we're working with horizontal vectors if both inputs are vectos
if iscolumn(p)
    p = p';
end
if iscolumn(q)
    q = q';
end

% Make sure distributions are normalized
p = p./sum(p,2);
q = q./sum(q,2);


%% Calculate JSD

M = 0.5 * (p + q);

% Ignore cases where p and q are both exactly zero
DPM = sum(p .* log(p./M),2,'omitnan');
DQM = sum(q .* log(q./M),2,'omitnan');

JSD = 0.5 * (DPM + DQM);

end
