# Supplementary material for: A General Framework for Inferring Bayesian Ideal Observer Models from Psychophysical Data
Source: eNeuro. 2023 Jan 6;10(1):ENEURO.0144-22.2022. doi: 10.1523/ENEURO.0144-22.2022 (PMC9833051; doi:10.1523/ENEURO.0144-22.2022)
Supplement: Extended Data 1 — The archive bayesIdealObserverMoG.zip contains MATLAB code for generating the figures in this document, for performing the model comparison presented in Figures 9 and 10, and for fitting psychophysical data from stimulus estimation and 2AFC tasks. Download Extended Data 1, ZIP file. [file enu-eN-MNT-0144-22-s04.zip › bayesIdealObserverMoG/README.md]

# MoGpaper

This toolbox contains MATLAB scripts and functions for fitting a Bayesian ideal observer model with a mixture of Gaussians prior to psychophysical data. For reference, see the main body of the paper.

# Table of Contents

##./figureScripts/
Contains the scripts used to generate all figures in the paper.

##./sharedTools/
Contains a set of helper functions for the rest of the functions.

##./MoGmodel/
Contains the main functions needed for fitting the ideal observer model to a set of psychophysical data.

##./errorAnalysis/
Contains simulation script used to generate simulated observer scenarios to show the distribution of error in the analytical approximation of the psychometric function for 2AFC data.

# Additional notes:
This toolbox uses "arrow.m"[^1] to plot arrows in some figure scripts. See reference for a link to download the file from MATLAB Central File Exchange.

# References
[^1]: Erik Johnson (2022). arrow (https://www.mathworks.com/matlabcentral/fileexchange/278-arrow), MATLAB Central File Exchange. Retrieved February 10, 2022.
